# Supplementary material for: Assessing Medication Adherence Barriers to Short-Term Oral Antibiotic Treatment in Primary Care—Development and Validation of a Self-Report Questionnaire (BIOTICA)
Source: Int J Environ Res Public Health. 2021 Jul 22;18(15):7768. doi: 10.3390/ijerph18157768 (PMC8345617; doi:10.3390/ijerph18157768)
Supplement: Supplementary file 1 [file ijerph-18-07768-s001.zip]

Archive with 1 entries (1 files):
- ijerph-1271663-supplementary.pdf
